# Supplementary material for: Niche Evolution and Conservation of a Chinese Endemic Genus Sinojackia (Styracaceae)
Source: Biology (Basel). 2024 Dec 22;13(12):1085. doi: 10.3390/biology13121085 (PMC11673067; doi:10.3390/biology13121085)
Supplement: Supplementary file 1 [file biology-13-01085-s001.zip]

Archive with 1 entries (1 files):
- biology-3340644-supplementary.pdf
